# Supplementary material for: Trastuzumab Decreases the Expression of G1/S Regulators and Syndecan-4 Proteoglycan in Human Rhabdomyosarcoma
Source: Int J Mol Sci. 2025 Feb 27;26(5):2137. doi: 10.3390/ijms26052137 (PMC11900631; doi:10.3390/ijms26052137)
Supplement: Supplementary file 1 [file ijms-26-02137-s001.zip]

Archive with 1 entries (1 files):
- ijms-3479349-supplementary.pdf
